# Supplementary material for: Pilot study to define criteria for Pituitary Tumors Centers of Excellence (PTCOE): results of an audit of leading international centers
Source: Pituitary. 2023 Aug 28;26(5):583–96. doi: 10.1007/s11102-023-01345-0 (PMC10539196; doi:10.1007/s11102-023-01345-0)
Supplement: Supplementary file 1 — Supplementary file1 (XLSX 38 kb) [file 11102_2023_1345_MOESM1_ESM.xlsx]

## Sheet: General-Introduction
Hospital name
Name of the Unit applying for accreditation
Pituitary Tumour Unit Lead
Total population covered by hospital/catchment area
Total number pituitary patients attending the Pituitary Center per annum
Number of pituitary patients in Registries (if relevant)
Using as reference the Clinical Endocrinology Unit, describe the locations of:
	Same building	Same hospital	Nearby center
Neurosurgery
Neuroradiology
Neuropathology
Radiotherapy/Radio-oncology
Research facilities
Does the Pituitary Unit act as Reference Center for other endocrine units outside the hospital?	Yes/No
If yes, please list the units and provide detailed information
Does the Pituitary Unit follow International guidelines?	Yes/No
If yes, please give appropriate References
Do neurosurgeons and endocrinologists see patients together as an integrated team?	Yes/No
If yes, with which frequency?
If no, do patients have same appointment but seen at different times?	Yes/No
If no, do patients have appointments in different clinics in the same location but at different days?	Yes/No
If no, do patients have appointments in different clinics in different location?	Yes/No
Does the Pituitary Unit hold multidisciplinary meetings?	Yes/No
If yes which specialists are involved?
If yes, are they held on regular basis?
If yes, how many pituitary patients are seen for diagnosis at these meetings?	%
If yes, how many patients are seen multisciplinarily at follow-up?	%
If yes, how many times does the team hold a meeting?	n° ……….../per month
If yes, are conclusions of the meeting documented?	Yes/No
If yes, does the team have an administrative coordinator?	Yes/No
If yes, what is the average waiting time between first visit to surgery/radiotherapy in patients with visual defects?	……….. Days
If yes, what is the average waiting time between first visit to surgery/radiotherapy in patients with Cushing disease?	……….. Days
If yes, what is the average waiting time between first visit to surgery/radiotherapy in patients with acromegaly?	……….. Days
If yes, what is the average waiting time between first visit to surgery/radiotherapy in patients with non-functioning pituitary adenomas?	……….. Days
If yes, what is the average waiting time between first visit to surgery/radiotherapy in patients with other pituitary tumours (e.g. craniopharyngiomas, …)?	……….. Days
Does the Unit use telemedicine?	Yes/No
If yes, how many phone consultations are performed?	n° ……….../per month
If yes, how many email consultations are traced?	n° ……….../per month
If yes, how many videocalls are made?	n° ……….../per month
Does the Pituitary Unit perform routine clinical seminars?	Yes/No
If yes, please indicate the frequency of these seminars
Does the Pituitary Unit perform benchmarking?	Yes/No
If yes, please give appropriate References
Does the Pituitary Unit have relationship with Patients associations?	Yes/No
If yes, please indicate the associations' name:
Does the Pituitary Unite hold patient education sessions?	Yes/No
If yes, are they collective or singular?
If yes, are they regular or only for selected cases?
If yes, for which type of diseases are these session provided?

## Sheet: Endocrinology Unit
N° of endocrinologists
N° of in-training doctors
N° of trained nursing on pituitary disorders
N° outpatients visits per year	n°…........... in 2020	n°…........... in 2019	n°…........... in 2018
N° Day Hospitals per year	n°…........... in 2020	n°…........... in 2019	n°…........... in 2018
In hospital consultations per year								Dopamine-agonists	First-generation Somatostatin receptor ligands	Pegvisomant	Pasireotide	Oral SRLS	Metirapone	Osilodrostat	Mifepristone	Mitotane	Ketoconazole	Combination therapies
N° of patients with pituitary disorders (sum f the below-mentioned)	0	N° of new patients with pituitary disorders per year					N° of patients with pituitary disorders under active medical treatment
Acromegaly		Acromegaly	n°…........... in 2020	n°…........... in 2019	n°…........... in 2018		Acromegaly						X	X	X	X
							Controlled acromegaly (as compare to the whole acromegaly group)	%	%	%	%	%						%
Cushing disease		Cushing disease	n°…........... in 2020	n°…........... in 2019	n°…........... in 2018		Cushing disease		X	X
							Controlled Cushing disease (as compared to the whole Cushing disease group)	%			%		%	%	%	%	%	%
PRL-secreting adenomas		PRL-secreting adenomas	n°…........... in 2020	n°…........... in 2019	n°…........... in 2018		PRL-secreting adenomas		X	X	X	X	X	X	X	X
NFPA		NFPA	n°…........... in 2020	n°…........... in 2019	n°…........... in 2018		NFPA			X	X	X	X	X	X	X
TSH-secreting adenomas		TSH-secreting adenomas	n°…........... in 2020	n°…........... in 2019	n°…........... in 2018		TSH-secreting adenomas			X	X	X	X	X	X	X
Other pituitary adenomas		Other pituitary adenomas	n°…........... in 2020	n°…........... in 2019	n°…........... in 2018		Other pituitary tumors
Hypopituitarism		Hypopituitarism	n°…........... in 2020	n°…........... in 2019	n°…........... in 2018
Other hypothalamic/pituitary disorders		Other hypothalamic/pituitary disorders	n°…........... in 2020	n°…........... in 2019	n°…........... in 2018
N° of patients with complications who need inpatient admission
N° of deceased patients in the last 5 years
N° of performed dynamic tests:	n°…........... in 2020	n°…........... in 2019	n°…........... in 2018
OGTT	n°…........... in 2020	n°…........... in 2019	n°…........... in 2018
TRH	n°…........... in 2020	n°…........... in 2019	n°…........... in 2018
Salivary cortisol	n°…........... in 2020	n°…........... in 2019	n°…........... in 2018
GHRH+arginine	n°…........... in 2020	n°…........... in 2019	n°…........... in 2018
ITT	n°…........... in 2020	n°…........... in 2019	n°…........... in 2018
Dexamethasone suppression tests	n°…........... in 2020	n°…........... in 2019	n°…........... in 2018
ACTH test	n°…........... in 2020	n°…........... in 2019	n°…........... in 2018
CRH test	n°…........... in 2020	n°…........... in 2019	n°…........... in 2018
ADVVP test	n°…........... in 2020	n°…........... in 2019	n°…........... in 2018
N° of publications in international peer-reviewed journals related to pituitary disorders (per year)	n°…........... in 2020	n°…........... in 2019	n°…........... in 2018
International congress activities (per year):
Invited lectures	n°…........... in 2020	n°…........... in 2019	n°…........... in 2018
Abstracts	n°…........... in 2020	n°…........... in 2019	n°…........... in 2018
Oral communications	n°…........... in 2020	n°…........... in 2019	n°…........... in 2018
Clinical trials on pituitary diseases in the last 3 years
Ongoing
Completed per year	n°…........... in 2020	n°…........... in 2019	n°…........... in 2018
List the names of Endocrinologists actively participating in the Pituitary Unit

## Sheet: Neurosurgery Unit
N° of surgeons
N° of surgeons devoted to pituitary surgery (i.e Post-residency training in a High level Pituitary Surgery Unit)
N° of in-training surgeons
N° of trained nursing on pituitary disorders
Population served (inhabitants)
N° of pituitary surgical interventions (per year)	n°…........... in 2020	n°…........... in 2019	n°…........... in 2018
Transcranial	n°…........... in 2020	n°…........... in 2019	n°…........... in 2018
Transsphenoidal	n°…........... in 2020	n°…........... in 2019	n°…........... in 2018
Microadenomas
Macroadenomas
	Microadenomas	Microadenomas	Microadenomas	Macroadenomas	Macroadenomas	Macroadenomas	Total	Total	Total
Acromegaly	n°…........... in 2020	n°…........... in 2019	n°…........... in 2018	n°…........... in 2020	n°…........... in 2019	n°…........... in 2018	n°…........... in 2020	n°…........... in 2019	n°…........... in 2018
Cushing disease	n°…........... in 2020	n°…........... in 2019	n°…........... in 2018	n°…........... in 2020	n°…........... in 2019	n°…........... in 2018	n°…........... in 2020	n°…........... in 2019	n°…........... in 2018
PRL-secreting adenomas	n°…........... in 2020	n°…........... in 2019	n°…........... in 2018	n°…........... in 2020	n°…........... in 2019	n°…........... in 2018	n°…........... in 2020	n°…........... in 2019	n°…........... in 2018
NFPA	n°…........... in 2020	n°…........... in 2019	n°…........... in 2018	n°…........... in 2020	n°…........... in 2019	n°…........... in 2018	n°…........... in 2020	n°…........... in 2019	n°…........... in 2018
TSH-secreting adenomas	n°…........... in 2020	n°…........... in 2019	n°…........... in 2018	n°…........... in 2020	n°…........... in 2019	n°…........... in 2018	n°…........... in 2020	n°…........... in 2019	n°…........... in 2018
Other pituitary adenomas	n°…........... in 2020	n°…........... in 2019	n°…........... in 2018	n°…........... in 2020	n°…........... in 2019	n°…........... in 2018	n°…........... in 2020	n°…........... in 2019	n°…........... in 2018
Other hypotalamic/pituitary disorders	n°…........... in 2020	n°…........... in 2019	n°…........... in 2018	n°…........... in 2020	n°…........... in 2019	n°…........... in 2018	n°…........... in 2020	n°…........... in 2019	n°…........... in 2018
N° visits per year	n°…........... in 2020	n°…........... in 2019	n°…........... in 2018
N° Day-Hospital per year	n°…........... in 2020	n°…........... in 2019	n°…........... in 2018
N° of in-Hospital consultations per year	n°…........... in 2020	n°…........... in 2019	n°…........... in 2018
N° of patients with acute complications	n°…........... in 2020	n°…........... in 2019	n°…........... in 2018
N° of patients with complications who need inpatient readmission within 30 days	n°…........... in 2020	n°…........... in 2019	n°…........... in 2018
N° of deceased patients in the last 5 years
	Transient	Permanent	Total
N° of patients with post-surgical hypopituitarism			0
Panhypopituitarism			0
Diabetes Insupidus			0
Anterior hypopituitarism			0
GHD			0
Hypogonadism			0
Central hypothyroidism			0
Secondary adrenal insufficiency			0
Postsurgical remission rate	Microadenomas	Macroadenomas
Acromegaly (GH < 1 ng/mL AND IGF-I within age-matched reference range 3-6 months after surgery)	n° ……………….. (…...%)	n° ……………….. (…...%)
Cushing disease (normal 24h urinary free cortisol and/or 1mg dexamethasone test 1-3 months after surgery)	n° ……………….. (…...%)	n° ……………….. (…...%)
PRL-secreting adenomas (serum PRL within normal ranges after surgery)	n° ……………….. (…...%)	n° ……………….. (…...%)
NFPA (no MRI evidence of the adenoma)	n° ……………….. (…...%)	n° ……………….. (…...%)
TSH-secreting adenomas (normal TSH and thyroid hormones after 1 month)	n° ……………….. (…...%)	n° ……………….. (…...%)
Other pituitary adenomas	n° ……………….. (…...%)	n° ……………….. (…...%)
Other hypotalamic/pituitary disorders (no radioloogical evidence of tumor)	n° ……………….. (…...%)	n° ……………….. (…...%)
N° of publications in international peer-reviewed journal related to pituitary disorders (per year)	n°…........... in 2020	n°…........... in 2019	n°…........... in 2018
International congress activities (per year)
Invited lectures	n°…........... in 2020	n°…........... in 2019	n°…........... in 2018
Abstract	n°…........... in 2020	n°…........... in 2019	n°…........... in 2018
Oral communications	n°…........... in 2020	n°…........... in 2019	n°…........... in 2018
Trials on pituitary diseases
Ongoing
Completed	n°…........... in 2020	n°…........... in 2019	n°…........... in 2018
List the names of neurosurgeons actively participating in the Pituitary Unit

## Sheet: Neuroradiology unit
N° of neuroradiologists
N° of in-training radiologists
N° of neuroradiological exams (per year)	n°…........... in 2020	n°…........... in 2019	n°…........... in 2018
Availability and n° of MRI with at least 1.5 T field strength	Yes/No	N° …………..	Machine details	Model	Serial N°
N° of pituitary scans (MRI, CT, …)	n°…........... in 2020	n°…........... in 2019	n°…........... in 2018
N° of pituitary non-contrast MRI	n°…........... in 2020	n°…........... in 2019	n°…........... in 2018
N° of pituitary contrast MRI	n°…........... in 2020	n°…........... in 2019	n°…........... in 2018
N° of pituitary non-contrast CT	n°…........... in 2020	n°…........... in 2019	n°…........... in 2018
N° of pituitary contrast CT	n°…........... in 2020	n°…........... in 2019	n°…........... in 2018
N° of dynamic contrast-enhanced imaging	n°…........... in 2020	n°…........... in 2019	n°…........... in 2018
N° of thin-collimation CT	n°…........... in 2020	n°…........... in 2019	n°…........... in 2018
N° of invasive imaging test (e.g. selective bilateral venous sampling of the inferior petrosal sinus)	n°…........... in 2020	n°…........... in 2019	n°…........... in 2018

## Sheet: (Neuro-)Pathology Unit
N° of dedicated pathologists
N° of in-training pathologists
N° of pituitary histological exams (per year), providing a standard report indicating a final diagnosis using the most current WHO guidelines and criteria with commentary on normal pituitary gland incorporated in the specimens
Availability of routine assessment of histology, including	(Yes/No for each point)
mitoses
pleomorphism
giant cells
inclusions
inflammatory changes
stroma
haemorrhage
vascular features
sparsely/densely granulated description
Proliferative index Ki67
Availability of routine pituitary hormone stains, including	(Yes/No for each point)
ACTH
PROLACTIN
GH
TSH
LH/FSH
α-subunit
chromogranin
P53
hormone receptor stains
other transcription factors (which ones?)
Availability of tumor specimen banking

## Sheet: Radiotherapy-Unit Radio-oncolog
N° of radiotherapists/radio-oncologists
N° of pituitary computer-assisted radiotherapy (RT) (per year), including
- conventional RT	n°…........... in 2020	n°…........... in 2019	n°…........... in 2018
- stereotactic RT	n°…........... in 2020	n°…........... in 2019	n°…........... in 2018
- radiosurgery (gamma-knife, cyber-knife)	n°…........... in 2020	n°…........... in 2019	n°…........... in 2018

## Sheet: Other units
Availability and n° of neuro-ophtalmologists	Yes/No	If yes, n°………….
N° of visual field exams performed (per year)	n°…........... in 2020	n°…........... in 2019	n°…........... in 2018
Availability and n° of neuro-oncologists	Yes/No	If yes, n°………….
Antiblastic therapies (i.e. temozolamide, …)	Yes/No	If yes, n°………….
Availability and n° of non-endocrinologist experts	Yes/No	If yes, n°………….
Psychologist	Yes/No	If yes, n°………….
Cardiologists	Yes/No	If yes, n°………….
Pulmonary Medicine	Yes/No	If yes, n°………….
Diabetologists	Yes/No	If yes, n°………….
Neuroanesthesists	Yes/No	If yes, n°………….
ICU	Yes/No	If yes, n°………….
DXA scans	Yes/No	If yes, n°………….
Colonoscopy	Yes/No	If yes, n°………….
Echocardiography	Yes/No	If yes, n°………….
Polysomnography	Yes/No	If yes, n°………….
